# Supplementary material for: Conjugative Stabilization versus Anchimeric Assistance in Carbocations
Source: Molecules. 2022 Dec 21;28(1):38. doi: 10.3390/molecules28010038 (PMC9822469; doi:10.3390/molecules28010038)
Supplement: Supplementary file 1 [file molecules-28-00038-s001.zip]

Archive with 1 entries (1 files):
- molecules-2060607-supplementary.pdf
